# Supplementary material for: Food-Grade Delivery Systems for Hepatoprotective Functional Foods: From Rational Design and Delivery Mechanisms to Industrial Processing and Nutritional Intervention
Source: Foods. 2026 May 13;15(10):1713. doi: 10.3390/foods15101713 (PMC13206631; doi:10.3390/foods15101713)
Supplement: Supplementary file 1 [file foods-15-01713-s001.zip]

Archive with 2 entries (2 files):
- foods-4253478-supplementary.pdf
- Table S1.pdf
